# Supplementary material for: Antimicrobial Activity of Water-Soluble Silver Complexes Bearing C-Scorpionate Ligands
Source: Antibiotics (Basel). 2024 Jul 13;13(7):647. doi: 10.3390/antibiotics13070647 (PMC11273918; doi:10.3390/antibiotics13070647)
Supplement: Supplementary file 1 [file antibiotics-13-00647-s001.zip]

Archive with 1 entries (1 files):
- antibiotics-2991118-supplementary.pdf
